# Supplementary material for: The Impact of Physical Effort on the Gut Microbiota of Long-Distance Fliers
Source: Microorganisms. 2023 Jul 6;11(7):1766. doi: 10.3390/microorganisms11071766 (PMC10386721; doi:10.3390/microorganisms11071766)
Supplement: Supplementary file 1 [file microorganisms-11-01766-s001.zip › ms_TableS1.xlsx]

## Sheet: Sheet1
Table S1. Samples, age, fly status and sequence yield
sample	age (yr)	flying status	sequence count
P1	3	y2	101939
P1|1	3	y	94800
P2	4	y	23214
P2|	4	y	100000
P3|	3	y	86138
P4|	3	y	50250
P6	4	y	37454
P7	2	y	51669
P7|	2	y	7539
P8	12	y	100000
P8|	12	y	30734
P9	2	y	92532
P9|	2	y	100000
P10|	2	y	32440
P11	2	y	28261
P11|	2	y	100000
P12	2	y	39802
P12|	2	y	91993
P13	2	y	32828
P13|	2	y	58575
P13r3	2	y	33969
P14|	2	y	100000
P15	2	y	5148
P15|	2	y	36415
P16	5	n	74561
P16|	5	n	100000
P17|	7	n	100000
P18	8	n	22435
P18|	8	n	87985
P21	7	n	100000
P21|	7	n	100000
P22|	9	n	100000
P23	7	n	100000
P23|	7	n	100000
P24	8	n	100000
P24|	8	n	51483
P25	7	n	71903
P25|	7	n	100000
P26	7	n	96665
P27	5	n	100000
P27|	5	n	15516
P28	4	n	77462
P29	2	n	20897
P29|	2	n	19529
P30	2	n	59184
P30|	2	n	44099
1 Pipe symbol (|) indicates second collection.
2 y= bird exercises; n = bird for reproduction; does not fly, exercise or compete
3 replicate sample (see Materials and Methods)
